# Supplementary material for: Asymmetric Monomethine Cyanine Dyes with Hydrophobic Functionalities for Fluorescent Intercalator Displacement Assay
Source: Molecules. 2023 Dec 23;29(1):114. doi: 10.3390/molecules29010114 (PMC10779803; doi:10.3390/molecules29010114)
Supplement: Supplementary file 1 [file molecules-29-00114-s001.zip]

Archive with 1 entries (1 files):
- molecules-2764789-supplementary.pdf
